# Supplementary material for: Impact of statin withdrawal on perceived and objective muscle function
Source: PLoS One. 2023 Jun 14;18(6):e0281178. doi: 10.1371/journal.pone.0281178 (PMC10266600; doi:10.1371/journal.pone.0281178)
Supplement: S1 Data — (XLSX) [file pone.0281178.s004.xlsx]

## Sheet: Feuil1
Subject	Group (2= SAMS, 1=NoSAMS, 3=CT)	SAMS-CI category	EEXT1	EFLE1	FEXT1	FFLE1	FHGR1	FHGL1	PEXT1	PFLE1	EEXT2	EFLE2	FEXT2	FFLE2	FHGR2	FHGL2	PEXT2	PFLE2	CT1	TG1	HDL1	LDL1	TC/HDL1	APOB1	CK1	ALT1	AST1	25(OH)D1	APOA1	CT2	TG2	HDL2	LDL2	TC/HDL2	APOB2	CK2	ALT2	AST2	MB2	25(OH)D2	APOA2	AGE	SEX	WEIGHT1	WC1	BMI1	HEIGHT	WEIGHT2	BMI2
1	2		1029.6	870.5	127.7	71.2	105.8		169.4	127.2	875.1	755.2	136.1	76.8	123.5		152.9	110.5							206	49	28									188	46	36				52	M	71.5	89	23	176
2	2		1104.8	700.3	130.9	60			204.4	116.1	1018.2	868.2	171.3	94	127.9		174.6	139.7							159	66	28									190	54	28				51	M	87.3	89	29	173
3	2		495.9	458.4	70.8	48.1		57.3	79	65.6	477.4	452.9	66.7	42.8		66.1	75.4	65.1							40	22	18									32	20	16				52	F	91.5	108	37	157
4	2		205.7	218.7	37.9	34.5		48.5	31.9	26.4	546.3	409.2	88.8	52		48.5	94.1	61.1							55	47	29									61	50	40				66	F	66.4	92	27	157.5
5	2		963.1	871.1	133.8	83.2	143.3		163.9	133.5	1218.4	1014.7	146.1	80.7	127.9		198.6	152.9							151	34	22									128	29	22				42	M	95.5	99	31	176.5
6	2		376.1	349	51.3	32.4	52.9		53.6	46.7	372.8	405	55.9	29.2	50.7		57.8	60							51	24	17									44	26	23				66	F	75	92	35	146
7	2		954.1	807.8	164.2	99.9	141.1		170.9	118.3	980	879.2	174.4	100.1	124		184.6	147.2							364	30	29									296	36	29				51	M	79.5	87	27	173
8	2		531.7	683.4	117.5	59.9	83.8		99.3	114.7	887.2	1059.9	127.8	89.7	97		131.5	147.7							82	23	16									94	28	19				68	M
9	2		886	679.8	118	66.1	103.6		133	93.4	1019.4	851	113.2	72.2	105.8		152.1	121							269	21	22									395	19	24				68	M	76.5	91	25	175
10	2		337.4	351.9	45.8	37.5	39.7		47	43.9	327.3	353.8	39.2	27.9			46.2	43.8							67	13	17									73	16	19				61	F	53.6	80	21	160
11	2		1270.3	931.1	152.1	84.3	70.5		216.9	153.2	1177.5	884	150.4	86.4			211.2	147.4							125	20	23									88	14	20				59	M	86.4	92	26	182.4
12	2		747.5	820.7	82.6	64.8	99.2		123.8	124.9	531.4	604.9	92.9	67.2	110.2		91.3	95.7							292	33	28									182	30	21				59	M	78.9	97	27	170
13	2		572.2	535.3	90.9	54.9	88.2		89.9	65.2	743.6	631.9	104.6	74.1	97		117.1	85.7							119	34	26									136	28	20				70	M	92.5	105	28	183
14	2		671.1	479	100.6	45.2	74.9		100.2	63	716.8	516.9	108.3	45.8	70.5		109	69.1							94	26	21									107	14	15				52	F	88.5	102	34.5	160
15	2		700.2	621	137.4	88.4	125	128	151	126.2	602.1	525.1	123.7	84.1	125	138	135.4	111.3	3.58	1.58	0.88	1.97	4.07	0.82	122	26	22	83.5	1.12	4.9	2.47	0.8	2.96	6.13	1.12	133	21	23	32	55.2	1.04	40	M	81.9	97.5	27.7	172	78.6	26.5684
16	2		551.7	648.8	106.7	70.2	120	122	91.2	107.9	690.6	725.6	122	80.1	122	124	117.8	120.4	3.95	0.9	1.57	1.97	2.52	0.63	72	19	21	71.9	1.61	5.62	0.88	1.73	3.49	3.25	0.89	82	16	17	27	74.6	1.63	59	M	82	93	26.8	175	81	26.449
17	2		1216.8	528.3	186	75.9	142	142	247	106.1	1102.4	691.4	188.5	87.2	158	142	227.9	138.7	4.33	4.64	0.93		4.66	0.81	149	30	21	53.6	1.29	6.39	1.16	1.5	4.36	4.26	1.18	127	28	20	27	52.3	1.5	41	M	90.5	97	30.8	171.5	87.2	29.6475
18	2	Probable	364.6	356.8	86.1	55.7	60	56	88.7	84.4	371.5	436.8	77.8	63.9	62	66	87.8	85.5	5.44	4.54	1.08		5.04	0.8	89	23	19	29.8	1.68	6.23	3.31	1.34	3.37	4.65	1.19	82	23	15	22	33.5	1.74	51	F	97.5	103	37.8	160.5
19	2	Probable	450.9	551.4	85.1	60.8	140	130	67.4	76.8	576.3	672.2	109.6	82.4	130	130	97.6	106.4	5.52	3.83	1.46	2.3	3.78	1.04	89	27	23	38.6	1.7	7.23	4.87	1.37		5.28	1.58	92	24	20	19	30.9	1.62	58	M	95.5	100	29.8	179	95.8	29.8992
20	2		652.4	605.1	118.5	72.1	110	100	127.3	110.6	599.5	506.9	119.6	65.5	120	118	125.1	96.4	4.13	2.47	0.97	2.02	4.26	0.53	164	97	46	117.4	1.25	6.87	3	0.98	4.51	7.01	1	142	85	37	45	95.6	1.1	56	M	84	102	30.7	165.5	85.4	31.179
21	2	Probable	846.7	639.5	144.2	75	122	140	133	92.2	752.2	668	130.5	72.4	140	140	122	101.4	6.78	4.8	0.88		7.71	1.34	234	32	21	35.4	1.21	8.18	6.47	0.77		10.62	1.75	198	39	27	24	19.4	1.18	51	M	102	107	32.7	176.5	102.5	32.9029
22	2	Possible	421.7	541.6	115.4	73.9	92	90	77.1	88.6	454.6	534.1	110.1	74.4	110	100	86.7	94.3	4.49	1.12	1.6	2.38	2.81	0.71	95	23	19	68.1	1.67	5.79	2.34	1.2	3.51	4.83	1.13	49	24	18	23	59	1.36	58	M	74	91	24.6	173.5	73.2	24.3171
23	2		646.1	497.7	116.2	66.4	78	88	109.8	79.4					92	120			4.79	0.72	1.86	2.6	2.58	0.74	143	30	19	135.2	1.86	5.96	1.02	1.64	3.85	3.63	1.16	146	22	16	28	129.5	1.74	55	M	84	98	29.1	170	85.3	29.5156
24	2		360.8	320	52.5	25.7	45	45	61.5	51	285.5	317.7	54.9	45.3	45	45	55.5	59.7	4.85	1.64	1.98	2.12	2.45	0.78	61	24	24	70.5	1.95	6.27	1.8	2.1	3.34	2.99	1.11	63	18	22	21	69.9	2.02	58	F	71.3	79	29.3	156	69.8	28.6818
25	2		338.6	262	65.3	32.3	30	28	58.1	39.3	310.3	231.7	73	34	30	40	60.9	38.2	4.83	1.06	1.66	2.68	2.91	0.96	60	16	17	115.8	1.64	6.02	0.91	1.7	3.9	3.54	1.1	67	16	16	27	122.3	1.67	54	F	78.6	89	31.3	158.5	79.5	31.6453
26	2	Possible	530.1	717.2	104	83.9	120	120	103.9	123.7	645.9	706.8	115	93	120	120	122.7	132.2	5.06	0.85	2.5	2.17	2.02	0.79	143	18	20	69.1	1.94	6.86	1.41	2.33	3.88	2.94	1.15	579	18	25	132	65.1	1.98	57	M	86.3	97	26.8	179.5	87.5	27.1568
27	2		406.1	291.9	69	38.8	58	46	77.9	54.5	530.9	380.3	76.8	42.8	52	62	99	72.8	5.37	2.18	1.69	2.68	3.18	0.96	81	22	19	128.1	1.74	7.63	3.25	1.45	4.69	5.26	1.58	82	22	17	31	122.9	1.63	54	F	71.2		28.9	157	71.5	29.0073
28	2	Possible	804.8	687.8	115.7	57.5	100	100	126	103.2	727.4	654.2	135.1	77.4	110	92	127.1	116	4.07	6.32	0.66		6.17	0.63	175	50	31	34.7	1.24	4.22	3.63	0.75	1.8	5.63	0.74	223	25	22	37	41.5	1.21	38	M	88.2	92	29.5	173	89.4	29.8707
29	2		638.7	603.9	124	80.8	80	90	114.3	95.1									4	2.52	0.85	1.99	4.71	0.87	179	27	23	52.7	1.22	5.49	3.35	0.84	3.11	6.54	1.21	177	27	19	37	47.9	1.19	60	M	113.2	122	39.4	169.5	111.5	38.8093
30	2		619.9	492.9	128.8	74.5	85	92	111	78.9	795.5	661.9	112	75.6	110	105	125	99.4	4.75	1.09	1.49	2.76	3.19	0.95	416	30	27	82.5	1.58	5.52	0.95	1.38	3.7	4	1.14	297	20	23	62	72	1.54	62	M	95		28.4	183	97	28.9647
31	2		416.8	254.7	60.6	33.5	60	58	76.3	43.1	341.3	260.1	61	36.7	65	60	62.6	47.3	5.88	3.7	1.17	3.01	5.03	1.11	61	14	13	93.3	1.52	9.32	4.38	0.99	6.32	9.41	1.96	85	26	19	25	85.1	1.32	49	F	60	81	34.1	154	62	26.1427
32	2		600.4	536.1	112.8	63.6	110	110	94.9	83.4	796.2	697	128.2	70.2			133.5	112.3	4.08	1.16	1.37	2.18	2.98	0.72	114	35	21	112.5	1.41	7.69	2.53	1.41	5.12	5.45	1.52	94	37	26	28	138.6	1.5	40	M	69.1	83	23.8	170.5	72	24.7676
33	2		629.7	100.6	96	18.4	85	75	92.3	13.8	856.8	126.6	102.4	19.2			137.5	18.1	8.59	0.96	1.05	7.1	8.18	2.06	239	40	28	40.1	1.13	11.1	1.66	0.98	9.36	11.33	2.28	164	30	24	28	51.4	1.02	38	M	82.9	96	29.2	168.5	83.5	29.4094
34	2	Possible	697.8	447.8	124.7	61.5	105	103	118.4	67.5	577.5	547.2	105.5	68.4			106	82.3	5.59	2.26	0.82	3.73	6.82	1.18	207	59	23	44.8	1.12	6.5	3.7	0.8	4	8.13	1.5	122	42	21	28	53.1	1.04	59	M	97.2	108	32.9	172
35	2		230.1	316.7	58.6	43.4	60	60	41.2	49.2	249.9	335.5	65	48.9			50.6	65.2	5.14	1.64	1.37	3.02	3.75	1.1	107	33	23	108.7	1.52	8.38	2.14	1.44	5.96	5.82	1.89	116	39	27	37	116.2	1.48	60	F	68.1	95	27.1	158.5	69.5	27.6647
36	2		221	256.3	45.1	24.6	38	41	34	35.9	245.7	296.2	49	36.4			43.1	47.3	5.19	1.01	1.36	3.37	3.82	1.02	69	12	13	80.1	1.42	9.03	0.9	1.38	7.24	6.54	1.91	57	12	15	17	59	1.24	56	F	61.7	84	26.4	153	60.7	25.9302
37	2	Probable	510.9	487.8	124.5	74.4	100	100	101.9	91.6	843.7	733.6	126.4	69.3			153	125.3	4.55	1.53	0.86	2.99	5.29	1.08	176	17	15	60.4	1.13	5.45	2.37	0.88	3.48	6.19	1.39	177	25	25	38	50.8	1.15	34	F	113.9	101	36.4	177	115.3	36.803
38	2	Possible	736	480.7	83.2	61.7			142.2	92.5	812.8	824.9	127.7	80.1	130	100	144.6	140.3	4.01	1.63	1.14	2.12	3.52	0.88	71	17	18	82.8	1.34	6.13	1.26	1.19	4.36	5.15	1.4	76	16	17	26	59.1	1.28	58	M	83.9	95	27.7	174	86.5	28.5705
39	2	Possible	429.4	255.4	95.3	41.3			66.3	37	547.2	470.5	96.7	48.1			90.3	65.6	2.99	0.9	1.09	1.49	2.74	0.55	97	24	18	69.5	1.16	4.88	1.29	0.99	3.3	4.93	1.08	87	23	17	28	83.2	1.1	51	M	88.9	92	28.8	182	88.3	26.6574
40	2		413.5	293.7	60.9	34.5			63.9	42.4	372.2	452.4	59.1	42.8			66.3	69.8	3.95	1.29	1.71	1.65	2.31	0.64	33	15	18	81.7	1.7	5.94	1.39	1.86	3.44	3.19	1.05	35	16	19	26	69.9	1.76	56	F	61	75	24.3	158.5	61	24.2813
41	1		187.4	107.5	59.7	32.3			37.8	19.4									3.09	1.21	1.06	1.47	2.92	0.61	64	18	16	63.1	1.19													34	M	73.5	77	25.9	172.5
42	1		755	539.3	136.8	58.6			149.9	104.5	839.1	634.5	146.7	73.4			176.1	130.8	4.48	0.52	1.59	2.65	2.82	0.78	104	24	7	99.8	1.56	4.6	1.15	1.62	2.45	2.84	0.77	138	18	8	26	80.9	1.63	35	M	79	85	26.1	174	82	27.0842
43	2	Unlikely	574	690.3	118.9	76.3			98.8	107.1	872.2	931.8	138	84	130	110	148.4	149.2	5.35	1.3	1.52	3.23	3.52	1.09	101	32	24	39.8	1.62	7.05	1.04	1.64	4.93	4.3	1.34	146	30	21	28	22	1.58	47	M	79	92	27.5	169.5	80.1	27.88
44	3		464.4	461.8	78.5	55.9			81	75.2	596.6	640.1	80.6	57.5	62	65	50	80	4.37	0.62	1.99	2.1	2.2	0.76	81	12	14	71.3	1.68	6.28	1.18	1.68	4.06	3.74	1.17	67	12	15	17	55.8	1.52	57	F	70.7	80	23.2	174.5	70.3	23.0868
45	3		497	499.9	85.2	57.4			76.1	71.2	594.6	710.7	92.8	57.6	90	75	98	107.7	3.81	2.08	1.33	1.52	2.87	0.82	71	19	17	88.6	1.47	6.48	3.4	1.37	3.55	4.73	1.32	86	19	18	20	69.2	1.68	58	M	73.7	88	24.3	174	72.7	24.0124
46	2	Probable	496.3	495.1	109.8	44.5			79.3	70.3	798.1	690.3	117.7	63.4	80	90	133.8	102.3	2.92	0.74	1.12	1.46	2.61	0.53	192	34	29	85.3	1.28	4.6	1.22	1.07	2.97	4.3	1.01	80	19	18	24	75.4	1.26	55	M	74	94	26.1	168.5	74.2	26.1339
47	2	Unlikely	613.9	506.6	100.2	60.6			116.8	90	728.2	813.6	77.8	64.3	110	108	121.9	127.4	5.02	1.05	1.52	3.02	3.3	1.01	91	32	25	59.1	1.48	7.1	2.19	1.33	4.76	5.34	1.39	101	21	20	26	48.1	1.55	57	M					83
48	2		431.9	351.4	93	50.2			80.3	65.3	629	552.6	91.9	56	62	55	112.7	96.8	4.55	1.38	1.63	2.29	2.79	0.78	78	26	27	91.3	1.52	8.52	1.37	1.62	6.27	5.26	1.75	67	13	19	12	65.4	1.6	49	F	71.3	88	28.9	157	67.4	27.3439
49	2	Possible	682.4	675.3	108.7	63.8			122.6	114.5	785.7	596	115.2	57.6	95	105	149.6	108.5	5.11	1.53	1.25	3.16	4.09	1.09	99	29	19	34	1.5	6.38	2.53	1.18	4.04	5.41	1.42	58	18	16	22	27.9	1.44	56	M	72.4	92	27.6	162	72.1	27.4729
50	2	Possible	672.5	664.7	119.9	86.1			118	99.9	862.7	801.8	122.8	79.8	112	105	155	138.2	4.4	1.79	1.32	2.26	3.33	0.87	208	29	26	43.9	1.46	7.38	1.53	1.35	5.33	5.47	1.61	181	43	34	44	38.5	1.48	57	M	87.2	66	30.5	169	88.5	30.9863
51	2		410.2	509.4	77.1	62.7			74.6	85.7	572.5	614.9	89	66.8			108	101.7	4.62	2.03	1.5	2.19	3.08	0.81	116	26	22	87.1	1.67	7.01	1.77	1.42	4.78	4.94	1.49	108	23	16	21	79	1.63	58	M	67.6	86	24.7	165.5	69.2	25.2645
52	2	Possible	426.1	362	86.7	47.8			75.9	58.9	673.3	786.9	95.1	62.6	80	73	124.9	135.8	5.11	1.47	1.54	2.89	3.32	0.97	87	13	19	55.2	1.51	7.15	1.44	1.34	5.15	5.34	1.53	77	15	19	18	45.2	1.48	47	F	79.4	89	29.5	164	81.5	30.3019
53	2	Possible	528.5	530	61.1	47.8			93	80.6	524.9	527.7	72	53	50	50	92.3	84.9	5.58	1.17	1.71	3.33	3.26	1.03	43	18	17	88.1	1.65	7.67	1.9	1.58	5.22	4.85	1.6	46	19	18	32	81.5	1.58	51	F	74.4	91	31.4	154	76.4	32.2145
54	1		509.4	600	80.6	58.6	70	70	87.9	102.2	535.4	525.8	77	51.8	72	72	105.1	100	5.63	0.96	2.1	3.09	2.68	0.85	100	15	20	94.6	2.07	6.05	0.55	2.34	3.46	2.59	0.9	188	15	20	29	91.4	2.01	49	F	56	69			54.9
55	3		917.2	764.1	135.7	77.5	100	95	174.2	142.7																																34	M	90.5	94	29.2	176
56	2	Unlikely	1190.1	974.2	134.2	75.6	115	115	194.4	158.2									4.57	2.74	1.13	2.18	4.04	0.96	163	34	28	43.3	1.47	7.25	3.97	1.08	4.34	6.71	1.66	161	22	24	42	41.8	1.47	55	M	120.4	119	48.2	158	120.5	48.2695
57	2										395.2	404.6	66.9	42.8	55	55	74.4	69.4	4.41	1.12	1.49	2.41	2.96	0.79	66	13	19	165.7	1.45	7.15	0.8	1.63	5.15	4.39	1.44	59	13	17	17	153.9	1.46	58	F	74.7	94	28.5	162	74.2	28.2731
58	2										426.9	472.7	71.2	40.2	78	75	79.5	81.9	5.25	1.11	1.65	3.09	3.18	1.03	66	17	21	36	1.6	8.04	0.98	1.61	5.98	4.99	1.34	70	11	15	22	29.3	1.43	34	F	53.2	68	20	163	52.9	19.9104
59	2		735.1	776.6	100.2	73	115	110	135.4	121.7	835.6	806.3	90.6	64.1	95	100	142.9	122.8	4.14	1.41	0.9	2.59	4.6	0.88	84	47	25	129.6	1.14	6.46	2.04	1.18	4.34	5.48	1.45	80	35	23	24	102.6	1.52	48	M	80.2	174.5	78.6	101	78.9	77.3454
60	2		555.3	664.9	75.4	58.1	100	100	90.6	100.1									5.02	1.72	1.23	3	4.08	0.88	125	36	23	68.5	1.62	8.01	1.84	1.33	5.83	6.02	1.86	135	25	22	33	69	1.61	59	M	79.5	100.5	27.5	170	78.8	27.2664
61	1		644.4	473.7	100.8	46.3	63	58	111	73.6	785.7	573.5	92.5	43.8	70	65	138.2	93.2	4.11	0.98	1.33	2.33	3.09	0.77	90	10	14	60.4	1.51	4.03	0.83	1.43	2.22	2.82	0.7	74	10	13	19	58.6	1.51	33	F	74.4	79	30.6	156	73.5	30.2022
62	1		469.7	556.9	89.7	49.4	94	80	79.5	85.8	626.7	675.1	83.6	53.7	90	85	102.3	100.3	5.1	0.61	2.53	2.29	2.02	0.72	146	21	19	77.2	2.04	4.4	0.38	2.34	1.89	1.88	0.59	184	22	19	41	76.3	1.81	37	F	62.8	72	22	169	62	21.7079
63	1		831.3	841	155.5	85.2	105	100	166	162.5	846.8	1002.8	147.3	88.9	125	115	159.5	182.5	5.83	0.69	1.79	3.72	3.26	1.05	244	16	23	65	1.69	5.17	0.61	1.78	3.11	2.9	1	161	14	20	44	76.8	1.8	33	M	69.5	78	21.7	179	68.8	21.4725
64	1		654.1	641.8	85.8	59.1	70	70	116.4	109.3	622.6	598	79.8	58.3	70	65	116.4	106.1	3.86	0.64	1.28	2.29	3.02	0.7	167	15	18	79.5	1.29	4.15	0.81	1.35	2.43	3.07	0.72	103	13	15	28	89.8	1.38	37	F	60.2	70.5	23.5	160	59.8	23.3594
65	3		536.9	518	93	47.5	70	65	102.8	89.6	609.6	633.2	99.1	54.8	60	60	114	109.7	6.25	0.5	2.37	3.65	2.64	0.87	89	11	18	65.4	1.85	9.28	0.6	2.28	6.72	4.07	1.78	92	13	17	14	64.5	1.76	35	F	59.5	73	23.1	160.5	57.7	22.3989
66	1		948.2	928.1	130.5	88.2	150	145	151.5	137.1	953.7	1087.6	141.1	85	140	135	162.9	173.7	5.72	1.32	1.25	3.86	4.58	1.24	510	28	30	62.1	1.5	5.99	2.2	1.24	3.74	4.83	1.28	299	29	25	28	72.1	1.45	47	M	79.5	86.5	25.5	176.5	80.7	25.905
67	2	Probable	573.2	499.7	77.9	45.9	55	55	105.9	88.5	572.9	525.7	85.1	49.2	70	68	109.3	96.3	5.72	0.94	1.35	3.94	4.24	1.01	190	16	23	103.7	1.47	5.22	1.39	1.27	3.31	4.11	1	89	11	15	22	84.9	1.42	49	F	61.8	81	24.9	157.5	60.9	24.5503
68	2		503	527.9	80.5	47.9	62	60	88.9	84.5	422.8	411.5	74.6	45.3	60	60	82.5	77.2	6.68	1.97	1.25	4.52	5.34	1.5	118	15	18	16.2	1.57	8.16	1.73	1.32	6.04	6.18	1.95	88	26	21	22	33.5	1.48	48	F	72.5	90	29.8	156	69.4	28.5174
69	1		975.5	1128.9	142.7	89.7	138	135	165.8	172	799.1	923.7	137.3	92.8	140	135	150.3	168.1	4.97	1.16	1.52	2.92	3.27	0.81	81	20	18	56.8	1.8	5.44	1.09	1.5	3.44	3.63	1.08	78	21	16	24	39	1.54	46	M	77	90.5	24.9	175.5	75.95	24.6589
70	3		497.5	513.3	93.3	53	60	60	101.6	96	532.4	528	89.9	48.8	58	58	103.4	94.6	4.89	0.82	1.31	3.2	3.73	1.22	158	22	24	102.7	1.42	7.98	1.45	1.22	6.09	6.54	1.64	134	13	18	24	103	1.36	53	F	69.7	90	29.4	154	70.5	29.7268
71	3		515.2	624.8	116	63.3	140	138	97.4	111.8	537.2	558.6	101.5	66	130	130	110.9	107.6	4.13	1.58	1.04	2.36	3.97	0.77	122	39	27	41.4	1.28	5.11	1.66	1.02	3.33	5.01	1.17	136	35	27	46	43.4	1.24	57	M	87.5	106	28.9	173.5	88.3	29.3334
72	1		333	476	59.1	51.9	50	50	57.9	71.7	341	532	62.3	49.9	50	50	59	81.4	6.38	1.98	1.32	4.15	4.83	1.17	90	18	16	65.9	1.54	6.84	1.68	1.44	4.63	4.75	1.34	94	19	18	28	46.4	1.59	60	F	93.7	111	41.9	149.5	91.7	41.0286
73	3		881	801.9	154.1	93.6	118	118	181.8	151.4	894	844.2	154.2	105.4	120	116.5	187.7	170.1	5.26	0.78	2.27	2.63	2.32	0.71	130	19	19	76.5	2.03	7.11	0.81	2.34	4.4	3.04	1.17	104	16	18	28	49.9	2.05	52	M	83.5	89	24.7	184	83	24.5156
74	2	Unlikely	479.7	456.4	80.4	45.3	60	55	78.5	71.8	480.8	471.1	76.2	43.7	60	60	82.8	76.7	4.02	2.38	0.8	2.13	5.03	0.81	63	17	16	58.5	1.19	6.02	2.6	0.82	4	7.34	1.36	56	18	19	20	56.7	1.14	46	F	71	92	29.9	154	72	30.3593
75	2		508.4	437.8	80.1	50.4	60	55	92.3	70.4									4.9	0.88	1.08	3.42	4.54	0.99	93	17	15	29.5	1.18													42	F	74	84	28.5	161
76	3		839.8	814.9	120	72.8	95	95	135.4	126.4	852.1	761.5	106.5	64.8	90	90	140.7	111.5	2.99	0.61	1.15	1.56	2.6	0.72	197	45	31	86.7	1.39	5.97	1.81	1.02	4.12	5.85	1.47	171	25	27	32	54.2	1.31	41	M	66.6	83	22.6	171.5	67	22.7796
77	3		1151	975.8	173.1	99.9	125	125	201.9	161.8	1074.8	1011.1	162.9	100.5	118	115	181.3	130.2	4	1.33	1.23	2.16	3.25	0.82	234	33	33	60.6	1.38	4.97	1.68	1.14	3.06	4.36	1.02	185	29	28	57	48.7	1.3	56	M	94.7	100	29.5	179	93.2	29.0877
78	2	Probable	768	698.8	130.8	69.3	125	108	131.3	106.5	998.9	866.8	135.4	71.3	120	120	184.3	140.6	4.99	1.25	0.9	3.52	5.54	1.17	123	106	41	62.4	1.19	6.86	2.72	0.83	4.78	8.27	1.77	100	98	46	28	51.1	1.06	34	M	88.6	98	29.6	173	89.5	29.9041
79	3		388.1	538.6	69.7	46.5	60	58	69	88.7	411.8	566.4	67.4	55.1	52	55	71.7	86.8	5.38	0.67	1.29	3.78	4.17	1.16	48	8	14	72.5	1.24	8.7	0.61	1.61	6.81	5.4	1.52	44	10	16	16	60.9	1.38	37	F	54.5	70	19.8	166	55	19.9594
80	1		744.5	769.3	117.7	73.4	110	110	124.6	113	831.3	746.2	131.8	75.3	110	110	142.7	112.4	5.83	1.05	1.34	4.01	4.35	1.09	266	18	22	68.6	1.44	6.26	1.13	1.51	4.23	4.15	1.28	392	20	24	56	68.5	1.65	54	M	93	101	30.9	173.5	92.5	30.7286
81	3		651.5	570.5	82.4	55.5	70	70	110.3	95.6	733.1	647.4	83.1	55.5	65	65	118.6	100.1	3.98	0.53	1.83	1.91	2.18	0.69	58	9	14	55.2	1.54	5.67	0.68	1.83	3.53	3.1	0.98	51	8	11	19	49	1.57	42	F	56.4	66	20.7	165	58	21.3039
82	3		488.1	1217	90.7	96.9	105	100	69	152.8	313	1345.3	80.3	109.1	105	100	45.3	162.4	5.33	1.9	1.64	2.82	3.25	1.03	131	40	28	28.4	1.82	8.08	3.35	1.33	5.21	6.08	1.85	122	31	24	30	27.1	1.7	45	M	80	94	28.3	168	80.9	28.6635
83	2	Possible	795.8	887.4	119.1	87	95	105	135.2	136.1	731.8	763.4	109.6	89.8	100	100	125.9	121.2	3.89	1.45	1.23	1.99	3.16	0.74	149	18	15	85.4	1.48	5.45	2.97	1.11	2.97	4.91	1.19	177	16	14	33	72	1.53	55	M	88.8	97	29.7	173
84	2		904	995.3	125.4	87.5	125	125	159.8	159.9	602.1	774.2	105.7	72.5	125	125	107.2	125.1	4.16	2.07	1.19	2.02	3.5	0.9	94	42	29	98.9	1.44	6.78	2.11	1.52	4.29	4.46	1.54	83	33	25	48	109.7	1.63	58	M	101.5	101.5	31	181	94.5	28.8453
85	1		847.6	778.9	98.7	65.3	100	80	149.1	126.6	947.5	814.3	113.2	75.9	90	82	172.9	136.5	6.29	4.67	0.9	5.39	6.99	1.38	116	27	21	25.3	1.25	6.54	4.67	0.91	5.63	7.19	1.41	110	33	21	41	33.5	1.25	44	M	97.7	102.5	34	169.5	99.5	34.6325
86	3		934.9	821.5	143.4	78.5	110	100	176.3	141.2	1015.9	1004.8	167.4	89	120	110	199.1	183.6	4.06	1.63	1.15	2.16	3.53	0.76	147	28	21	77.2	1.38	5.41	2.01	0.96	3.53	5.64	1.06	166	21	19	29	78.9	1.23	34	M	89.7	91	27.8	179.5	88.2	27.3741
87	3		618.2	772.5	80.5	67	90	90	98.6	112	664.9	826.5	87.4	63.1	90	92	104.4	121.3	4.99	1.11	1.51	2.97	3.31	0.94	127	20	23	38.5	1.73	7.14	2.23	1.4	4.71	5.1	1.32	124	19	25	25	63	1.8	56	M	72.4	87	23.6	175	71.8	23.4449
88	1																		4.45	0.39	2.06	2.21	2.16	0.63	108	20	21	69.3	1.74	5.06	0.35	2.34	2.56	2.16	0.7	115	20	19	30	92	1.84	52	M	87	93	29.1	173	88.7	29.6368
89	1																		4.41	0.89	1.61	2.39	2.74	0.77	181	18	22	39	1.64	4.38	0.86	1.56	2.42	2.81	0.69	236	16	20	23	49.4	1.52	33	M	67.5	79	21.5	177	68.8	21.9605
90	1		665.4	628.4	88.4	52.8	90	92	111.4	98.6	765.3	701	89.7	57.8	90	95	122.2	105.5	4.54	0.82	1.37	2.79	3.31	0.76	76	8	20	65.4	1.52	5.05	0.84	1.65	3.01	3.06	0.78	117	11	20	17	84.8	1.47	54	M	62.2	71.5	21	172	59.9	20.2474
91	1						92	92							82	86			4.24	0.57	1.38	2.6	3.07	0.89	161	21	24	75.1	1.51	4.25	0.85	1.39	2.47	3.06	0.74	140	15	20	28	64.3	1.6	31	M	63.2	75.7	23.5	164	63.5	23.6095
92	3						82	78							70	86			4.92	0.89	1.54	2.97	3.2	0.94	248	25	25	132	1.58	7.73	1.71	1.59	5.35	4.86	1.57	172	17	25	34	125.2	1.61	57	M	77.2	89.3	25.9	172.5	77.4	26.0113
[truncated: 3 more columns]
